# Supplementary material for: The effect of 2 walking programs on aerobic fitness, body composition, and physical activity in sedentary office employees
Source: PLoS One. 2019 Jan 29;14(1):e0210447. doi: 10.1371/journal.pone.0210447 (PMC6350957; doi:10.1371/journal.pone.0210447)
Supplement: S1 Dataset — (XLSX) [file pone.0210447.s001.xlsx]

## Sheet: Hoja1
									BODY COMPOSITION																	ACCELEROMETRY												MOVBAND
			VO2			BMI			Weight														Wearing time/accelerometer			Sedentary			LIGHT			MODERATE			VIGOROUS
ID Number	Group	Age	Pretest	Week 6	Week 11	Pretest	Week 6	Week 11	Pretest	Week 11	FAT MASS KG PRE	FAT MASS KG W11	LEAN MASS KG PRE	LEAN MASS KG W11	VISCERAL FAT KG PRE	VISCERAL FAT KG W11	FAT % PRE	FAT % W11	ANDROID FAT % PRE	ANDROID FAT % W11	GYNOID FAT % PRE	GYNOID FAT % W11	Pretest	Week 6	Week 11	SED pre	SED w6	SED w11	LIGHT pre	LIGHT w6	LIGHT w11	MOD pre	MOD w6	MOD w11	VIG pre	VIG w6	VIG w11	WEEK 1	WEEK 2	WEEK 3	WEEK 4	WEEK 5	WEEK 6	WEEK 7	WEEK 8	WEEK 9	WEEK 10	WEEK 11
DM02	1	48	29.64	35.52	34.12	27.90	27.91	27.70	83.09	82.73	34.82	33.00	45.77	47.23	1.90	1.62	43.20	41.10	54.80	51.60	46.90	43.30	11.98	10.39	12.77	75.41	69.29	72.14	21.21	22.05	23.14	3.38	8.66	4.70	.00	.00	.02	28240	26367	30999	34909	47196	42507	52315	48876	43664	45232	51364
DM04	1	43	23.74	25.7	23.46	30.50	30.45	30.59	76.41	76.23	36.50	35.73	37.50	38.18	1.05	.87	49.30	48.30	55.50	55.10	56.00	54.10	12.76	12.41	12.98	69.69	76.82	69.49	29.15	22.52	27.55	1.15	.65	2.90	.00	.00	.07	40165	59550	48807	66965	9150	25010	38099	40778	43514	42801	39008
DM06	1	39	22.9	31.58	32.42	32.40	32.48	33.11	89.64	91.45	46.23	46.55	40.64	42.09	1.56	.99	53.20	52.50	58.20	58.90	54.90	53.00	14.37	14.12	11.78	73.46	78.97	72.98	24.10	19.18	23.81	2.43	1.85	3.21	.00	.00	.00	27339	19905	28331	31327	26396.4	16413	14621	28122	15668	30807	23314
DM07	1	37	35.52	34.12	35.52	33.20	33.95	33.71	124.00	126.91	50.45	51.18	70.27	72.45	3.22	3.12	41.80	41.40	57.30	54.90	38.20	36.60	13.98	14.75	14.05	77.67	72.18	61.80	19.29	25.02	29.58	3.04	2.80	8.62	.00	.00	.00	25232	35168	26650	41885	24974	20418	31718	61516	30773	25044	30002
DM13	1	60	13.66	17.3	22.34	37.80	38.17	38.27	94.82	95.55	44.14	44.14	48.09	48.82	1.55	1.88	47.90	47.50	56.20	56.80	52.30	50.60	13.70	13.10	12.50	68.92	68.24	69.49	28.87	28.96	27.55	2.20	2.80	2.90	.01	.01	.07	4332	1768	2452	31328	1213	2259	8086	3112	3084	22343	33871
DM16	1	55	20.38	15.06	21.22	38.10	38.62	38.72	106.82	106.95	50.91	50.68	52.95	53.41	2.20	2.20	49.00	48.70	56.60	56.20	51.80	51.60	12.53	13.66	13.41	70.44	73.98	71.71	27.41	25.70	26.10	2.15	.32	2.20	.00	.00	.00	19277	29840	13687	22477	12671	2727	12049	11316	10961	21861	24188
DM17	1	30	24.02	23.964	25.98	44.80	43.83	43.86	118.18	115.32	52.64	48.41	62.82	64.36	1.57	1.26	45.60	42.90	49.70	41.90	41.80	47.60	13.53	13.37	11.99	59.95	68.24	60.13	39.22	28.96	38.39	.83	2.80	1.47	.00	.01	.00	31571	34047	37133	39063	34978	31923	29990	37632	20340	34025	26854
DM21	1	44	31.3	25.98	30.18	32.00	31.38	30.43	79.18	76.82	36.36	32.32	40.50	42.23	1.37	1.02	47.30	43.40	57.20	53.40	47.00	41.90	11.95	10.75	12.45	67.16	74.38	72.56	31.70	23.18	26.60	1.14	2.44	.85	.00	.00	.00	28770	26119	15165	23531	12359	16454	13666	49395	7486	19810	30772
DM26	1	42	24.3	26.036	24.692	25.30	24.95	25.15	68.91	68.68	29.36	28.68	37.18	37.68	.87	.82	44.10	43.20	45.50	45.30	49.60	48.00	14.29	12.65	14.31	71.32	75.92	67.27	28.06	23.36	31.81	.62	.72	.76	.00	.00	.16	21950	23273	14416	15862	15881	34516	13258	13211	8728	13936	29962
DM27	1	53	34.66	27.94	34.66	26.70	26.56	26.48	68.23	68.32	30.05	30.05	35.82	35.91	1.50	1.68	45.60	45.50	55.10	55.60	47.40	46.70	12.63	13.07	13.36	73.82	72.40	80.58	25.13	26.36	18.92	1.06	1.24	.50	.00	.00	.00	29436	24381	16924	47000	24785	25227	24985	30377	18080	23701	30421
DM48	1	56	24.58	27.772	27.604	22.70	23.02	22.83	54.59	54.59	21.18	21.09	31.64	31.68	.08	.91	40.10	40.00	47.90	47.30	40.60	41.60	13.12	12.54	11.41	64.48	69.30	70.67	32.32	29.37	27.73	3.20	1.33	1.61	.00	.00	.00	21894	26827	30807	32750	37989	25390	20746	14914	16100	16818	23370
DM54	1	46	19.148	23.236	20.66	33.30	33.48	33.94	83.64	85.55	41.18	42.86	40.36	40.55	1.14	1.26	50.50	51.40	54.50	56.50	55.00	56.40	14.41	13.34	11.75	62.66	63.45	66.51	35.96	34.89	32.74	1.39	1.67	.74	.00	.00	.00	14743	12309	11719	15019	14581	27727	13890	10861	22476	11786	35070
DM57	1	42	44.48	41.736	44.2	29.10	29.16	28.86	106.32	104.82	31.00	28.14	71.32	72.73	1.68	1.64	30.30	27.90	40.30	38.50	29.40	26.40	13.01	13.89	11.97	69.42	55.92	65.26	25.79	38.29	29.64	4.69	5.76	4.83	.10	.03	.28	29231	58852	58716	49642	36695	41929	47380	43452	36548	27290	35611
DM58	1	55	21.332	24.636	31.3	38.60	38.60	38.24	95.91	94.50	47.23	45.64	46.18	46.36	.92	.96	50.60	49.60	55.60	55.10	52.90	50.70	15.33	15.20	12.17	60.55	44.12	51.71	36.75	49.79	39.43	2.70	6.09	8.81	.00	.00	.05	50165	39785	43480	35176	64574	47220	59092	61370	34612	42168	36144
DM63	1	43	31.076	24.86	25.588	33.60	33.68	33.54	88.82	87.91	38.68	37.41	47.64	48.00	1.82	1.72	44.80	43.80	52.80	51.20	45.70	45.50	13.55	11.99	11.98	66.12	66.52	70.01	31.79	32.30	29.37	2.09	1.18	.63	.00	.00	.00	18692	19127		15637	14946	23996	10694	10963	20885	10421	24579
DM65	1	47	39.272	40.84	41.68	25.20	25.27	25.43	73.18	73.45	24.82	24.23	45.14	46.09	1.81	1.65	35.50	34.50	47.90	46.40	33.20	30.80	12.75	11.44	10.84	68.24	71.72	78.35	30.39	25.02	20.82	1.37	3.27	.83	.00	.00	.00	20177	14294	17607	20070	22515	20440	20186	28734	12452	36555	27054
DM68	1	45	23.516	25.98	27.772	33.00	33.38	33.65	83.40	83.22	36.48	35.03	42.74	44.07	1.18	1.12	42.54	41.33	48.76	46.76	45.07	43.88	12.30	12.32	11.29	74.23	74.64	82.00	24.44	23.90	16.23	1.33	1.46	1.77	.00	.00	.00	11071	9148	5467	11416	9586	28210	11535	10279	5187	19670	14202
DM73	1	36	30.908	27.772	27.548	34.40	34.26	34.26	90.73	89.00	37.50	34.86	50.14	51.05	.59	.11	42.80	40.60	50.50	41.60	49.50	46.50	12.99	13.15	12.46	76.17	63.15	72.27	22.92	34.10	25.15	.92	2.75	2.58	.00	.00	.00	36410	25938	23332	21475	21606	36830	22452	24934	17861	22293	36114
DM74	1	51	31.188	31.3	31.3	27.50	27.53	27.75	68.18	68.68	27.00	26.32	38.91	40.14	.70	.74	41.00	39.60	49.70	47.70	43.70	42.80	14.21	12.81	13.28	67.23	72.82	67.48	30.77	25.88	32.17	1.99	1.30	.36	.00	.00	.00	20102	36051	27214	27970	33330	30562	29101	19069	22425	24187	22791
DM78	1	58	42.892	32.364	32.756	22.20	21.05	20.12	58.95	53.09	20.45	15.68	36.41	35.36	.34	.15	36.00	30.70	34.90	25.40	41.40	36.80	15.52	14.08	15.67	60.01	65.81	62.48	36.00	29.46	33.78	3.91	4.69	3.63	.09	.04	.11	46584	44311	38010	44560	55888	62672	41344	60979	49164	51182	47053
DM79	1	27	44.032	44.2	44.2	29.60	29.35	29.29	93.00	92.09	30.36	29.09	59.50	59.91	1.34	1.20	33.80	32.70	41.90	40.80	36.30	35.00	14.55	14.83	13.57	73.83	69.36	70.31	25.18	29.66	27.93	.99	.98	1.74	.00	.00	.02	24470	25413	33394	21293	23669	25013	17335	20933	23457	17897	50131
DM80	1	37	41.38	37.46	41.38	24.80	24.22	24.91	65.45	64.55	22.14	20.64	40.91	41.50	.61	.46	35.10	33.20	35.60	30.70	38.00	38.10	13.33	15.31	13.47	69.10	75.09	63.61	28.76	21.69	28.88	2.15	2.80	6.77	.00	.42	.74	26189	35934	33383	23868	22197	24195	30862	27610	24935	39265	44281
DM81	1	49	41.38	38.58	36.9	22.10	22.40	22.69	56.95	57.64	15.18	16.09	39.32	39.09	.10	.16	27.90	29.20	23.20	24.40	35.20	36.40	17.57	16.00	16.05	61.91	56.99	71.12	33.09	38.39	24.63	5.00	4.61	4.26	.00	.00	.00	30135	64242	48174	27118	33279	30910	41110	41462	29478	37580	33956
DM83	1	59	31.58	35.5	31.916	26.70	25.83	26.49	63.32	62.27	26.45	25.91	35.05	34.64	.38	.42	43.00	42.80	40.50	40.30	49.80	48.80	14.47	14.52	14.00	64.19	67.19	68.47	35.31	30.62	30.08	.51	2.20	1.45	.00	.00	.00	28401	23520	45753	51522	33055	26046	26104	22658	21557	30697	27180
DM01	2	60	26.82	24.244	22.9	29.50	29.28	28.95	82.95	81.32	33.05	31.68	46.68	46.36	.96	.85	41.40	40.60	42.50	41.80	42.90	43.10	14.64	12.61	12.90	65.95	71.69	61.90	33.47	26.84	37.61	.58	1.47	.49	.00	.00	.00	30995	22450	20534	13758	16579	15064	17393	17472	8955	19693	30328
DM09	2	35	23.74	24.412	30.18	30.20	29.94	30.39	91.50	92.95	35.36	36.68	52.50	52.55	.31	.26	40.30	41.10	40.50	40.60	48.90	51.30	16.29	18.34	14.33	66.97	64.62	68.04	29.92	32.29	29.94	3.06	3.09	2.02	.05	.00	.00	19733	45472	48910	40563	46930	42147	48025	47713	28321	18706	29133
DM10	2	37	22.9	23.908	24.58	37.40	21.34	37.10	95.68	94.59	46.55	45.91	46.45	46.00	1.67	1.40	50.00	50.00	59.80	58.90	50.60	50.40	15.54	16.55	13.65	74.60	74.36	74.19	23.13	24.02	25.12	2.27	1.62	.69	.00	.00	.00	53550	44391	40003	27763	29027	24822	32608	20909	20751	21756	63199
DM14	2	47	43.34	34.66	34.94	27.30	26.77	26.80	70.27	68.91	24.73	24.09	43.41	42.64	.11	.18	36.30	36.10	23.70	26.50	45.20	46.40	15.64	14.71	14.16	69.92	72.24	75.16	28.78	24.93	21.97	1.20	2.83	2.86	.09	.00	.00	10857	23404	10419	29681	22291	26835	27208	28972	31291	22988	24687
DM15	2	40	26.484	24.58	21.22	37.40	36.12	35.54	97.23	94.45	47.95	46.27	46.86	45.77	1.67	1.49	50.60	50.30	55.40	54.70	55.10	55.30	13.22	15.15	12.79	78.42	77.88	73.54	21.24	21.29	26.28	.34	.83	.17	.00	.00	.00	15340	9100	11320	12998	6985	28183	10738	7749	8268	19426	14247
DM18	2	51	26.26	27.996	25.42	41.40	40.01	39.50	116.45	110.82	60.64	55.95	52.95	52.00	1.80	1.53	53.40	51.80	63.80	62.90	55.70	53.80	11.75	14.41	14.02	62.99	62.09	68.95	36.60	37.32	30.41	.41	.59	.63	.00	.00	.00	28403	23621	27729	25140	32465	32166	33797	25899	26472	29142	29194
DM19	2	48	40.56	41.38	44.2	33.10	31.99	31.86	114.77	109.00	32.68	28.64	78.41	76.68	2.36	1.80	29.40	27.20	44.20	41.00	26.60	24.10	10.98	12.62	15.98	58.07	55.51	55.71	39.98	35.97	40.71	1.95	8.52	3.48	.00	.00	.10	43143	36348	52310	47469	57420	69219	63085	65072	53468	70514	89258
DM20	2	41	26.484	26.148	25.7	25.80	26.72	26.66	81.86	84.45	30.14	31.23	48.82	50.32	.37	.45	38.20	38.30	40.60	39.70	43.40	44.10	13.23	13.37	17.83	71.20	70.85	71.42	27.74	26.67	26.61	1.06	2.48	1.91	.00	.00	.07	39040	39733	35706	31788	34821	39009	19987	34590	21421	30929	43299
DM22	2	34	26.82	27.1	26.988	26.10	25.91	26.37	81.14	81.68	33.32	33.45	44.86	45.32	.63	.57	42.60	42.50	46.90	45.90	48.00	49.70	13.04	14.87	14.28	67.17	63.45	62.00	29.83	31.45	33.45	2.98	4.41	3.31	.02	.69	1.24	30182	27684	37434	41469	41858	44423	37788	43886	37394	36182	39154
DM31	2	44	27.716	26.764	27.94	21.30	21.27	21.02	54.68	53.64	20.27	20.00	32.36	31.55	.35	.31	38.50	38.80	37.80	40.00	44.50	45.30	11.75	12.13	13.50	65.18	75.09	67.88	31.96	21.77	30.76	2.86	3.14	1.36	.00	.00	.00	26160	27128	34319	30231	25630	25577	11326	17713	9101	34066	28416
DM32	2	40	34.66	31.356	34.66	33.50	33.00	31.70	92.68	89.59	38.95	36.95	50.73	49.68	.55	.39	43.40	42.70	52.70	50.60	46.90	46.50	13.86	13.70	13.70	66.31	68.09	66.97	31.28	28.60	30.92	2.30	3.50	2.03	.01	.04	.07	18018	14083	17268	18648	20850	21236	9104	10804	30119	34260	28691
DM33	2	34	31.3	38.02	34.66	28.30	28.14	28.48	75.18	74.45	28.41	26.64	44.27	45.36	1.20	.93	39.10	37.00	47.10	44.80	37.40	35.90	13.80	13.76	13.71	66.31	68.09	65.97	31.28	28.74	31.92	2.50	2.90	2.03	.01	.04	.07	13008	25829	77911	74539	40699	42182	63691	42481	23053	29155	35125
DM37	2	50	36.192	32.42	32.72	40.80	40.40	40.64	140.27	139.09	58.55	58.68	77.86	76.59	3.71	3.25	42.90	43.40	50.30	48.10	46.20	47.80	17.62	13.81	14.52	67.30	63.93	58.44	29.39	31.42	38.58	3.27	4.65	2.99	.04	.00	.00	30274	37701	26158	73621	48458	32192	30168	33063	39263	27995	28286
DM40	2	52	29.62	32.42	33.82	20.60	19.94	20.16	50.45	49.68	15.82	15.18	32.55	32.41	.26	.09	32.70	31.90	28.30	24.90	41.40	39.90	13.66	11.71	12.67	67.97	69.14	69.13	31.20	28.12	30.26	.83	2.73	.61	.00	.00	.00	31936	34915	31248	29016	25790	22136	21868	16017	10070	39113	37445
DM44	2	55	36.92	34.66	34.12	29.50	29.19	29.35	85.95	85.23	25.95	25.00	57.18	57.45	.85	.99	31.20	30.30	36.90	33.90	35.60	35.50	17.22	15.11	14.03	56.17	62.88	71.25	34.37	29.73	24.25	9.43	7.36	4.50	.03	.03	.00	32199	80804	74019	57071	76757	72185	46089	79644	42191	57086	76651
DM50	2	57	27.94	24.524	23.852	32.20	31.92	31.89	100.18	99.55	47.09	46.36	50.14	50.23	3.21	2.87	48.40	48.00	56.50	56.60	51.10	50.90	13.38	12.44	10.93	69.41	78.77	65.70	29.16	18.95	31.50	1.43	2.28	2.79	.00	.00	.00	19077	10459	37676	38834	19741	20403	19910	17636	19667	23765	19759
DM51	2	57	37.48	35.444	40.84	24.00	24.24	24.13	75.91	76.64	22.50	22.73	50.59	51.18	1.92	2.01	30.80	30.80	44.10	44.10	25.20	24.50	12.82	12.81	11.76	61.30	73.30	61.64	35.73	23.90	35.11	2.96	2.80	3.25	.00	.00	.00	36119	27385	54595	37919	44725	46008	26122	25913	29189	34474	38346
DM55	2	58	25.42	27.212	35.22	33.10	32.48	32.06	97.41	96.59	46.82	45.86	48.41	48.50	1.47	1.31	49.20	48.60	56.00	54.90	51.10	50.90	13.99	13.80	14.09	63.06	60.64	62.70	34.60	35.12	35.02	2.34	4.25	2.28	.00	.00	.00	33803	16650	19804	24331	17112	27995	26789	25355	24767	35507	40338
DM62	2	41	41.904	41.38	44.2	20.30	20.24	20.01	64.82	64.36	10.55	9.86	51.68	51.91	.30	.25	16.90	16.00	10.80	8.60	22.20	20.80	12.38	13.43	12.81	71.05	68.30	68.59	24.89	28.54	30.37	4.02	3.17	1.04	.04	.00	.00	44179	34361	31565	27989	31159	51239	38190	23183	18057	27520	26903
DM66	2	53	24.58	23.74	22.06	32.90	32.95	33.52	74.05	74.82	38.09	37.18	34.05	35.77	1.37	1.01	52.80	51.00	62.70	60.60	56.20	53.30	14.32	12.39	12.56	57.53	54.54	60.81	40.43	43.64	38.42	2.04	1.82	.77	.00	.00	.00	23210	23396	26803	30312	28006	34930	24690	22536	8659	21589	30441
DM69	2	51	29.62	30.74	31.3	29.60	29.91	30.08	66.36	67.09	31.45	30.18	32.95	35.00	.95	.90	48.80	46.30	53.50	49.90	53.00	49.40	13.94	12.15	13.74	67.77	71.18	65.81	31.83	24.30	29.43	.40	4.50	4.73	.00	.02	.02	23485	27401	28814	34827	34720	15015	25648	46814	18389	23682	23149
DM77	2	60	35.632	26.26	26.952	38.80	39.45	38.15	119.55	116.64	46.82	44.14	69.50	69.23	1.95	3.28	40.20	38.90	50.00	51.80	40.70	39.40	11.72	12.82	13.47	64.24	71.40	76.45	31.38	27.22	22.65	4.39	1.38	.90	.00	.00	.00	16578	13721	18991	17041	23268	21821	20736	17432	9975	36417	18684
DM03	3	59	18.308	25.98	27.94	32.60	32.30	32.58	85.86	85.68	43.27	42.86	40.45	40.73	1.33	1.37	51.70	51.30	56.30	56.40	56.00	55.80	13.70	14.23	14.26	56.48	60.83	64.36	40.74	34.90	33.42	2.78	4.23	2.22	.00	.04	.00	56610	90380	71563	85907	79625	79254	73935	76103	69709	88676	62093
DM05	3	46	41.156	34.66	35.78	20.20	20.84	20.87	59.64	61.68	18.45	18.73	38.45	40.18	.57	.61	32.40	31.80	40.80	38.60	29.80	29.10	12.49	13.30	13.19	60.89	61.78	68.50	33.97	32.45	26.77	5.11	5.66	4.68	.02	.11	.05	42949	65966	83489	65459	58911	79034	68376	67188	45459	66441	42459
DM08	3	46	26.82	27.94	25.7	28.40	29.33	29.07	74.95	76.41	32.86	33.82	39.77	40.23	.91	.93	45.30	45.70	48.10	47.80	50.20	51.00	15.44	14.53	13.39	75.25	73.32	75.41	21.89	25.32	22.81	2.86	1.36	1.77	.00	.00	.00	33102	26511	20373	21102	15205	26203	16114	23831	13483	14931	16136
DM11	3	49	23.012	21.22	23.572	33.60	34.05	34.02	83.09	84.14	41.32	40.82	39.55	41.14	.70	1.10	51.10	49.80	57.20	55.70	54.80	53.50	12.02	13.71	15.58	71.58	69.54	64.29	27.01	25.02	29.25	1.41	5.43	6.46	.00	.00	.00	40027	76318	56725	51579	61781	65723	54231	60436	56831	62498	64092
DM12	3	25	36.528	37.48	37.48	36.00	36.51	36.66	108.86	109.32	47.41	46.23	58.41	60.05	1.67	1.80	44.80	43.50	57.90	57.90	44.40	39.50	13.48	13.75	13.62	62.34	67.26	55.87	34.43	29.63	40.98	3.23	3.11	3.15	.00	.00	.00	55820	86468	84455	81815	95929	87042	68050	106982	39182	63283	92626
DM23	3	45	31.544	32.72	30.312	34.10	34.52	34.61	96.00	99.95	35.86	38.36	57.32	58.77	2.02	2.27	38.50	39.50	53.20	52.50	36.70	38.70	13.44	13.49	12.92	70.21	64.23	62.16	25.79	31.56	33.22	4.00	4.20	4.62	.00	.01	.00	42703	40505	22175	17149	17849	26407	20121	17755	19814	20256	28593
DM34	3	34	26.596	25.588	26.26	28.40	28.85	29.13	82.41	85.55	34.50	35.23	45.50	47.64	.56	.61	43.10	42.50	54.60	52.50	45.50	46.50	14.24	15.78	11.95	65.62	53.71	52.60	33.74	43.10	45.20	.60	3.19	2.20	.04	.00	.00	52921	41423	58935	49724	47752	44396	34351	28034	26193	28196	25523
DM35	3	38	18.832	20.512	19.56	30.90	31.03	30.58	100.18	99.23	43.36	42.73	53.95	53.64	3.10	2.98	44.60	44.30	57.90	58.30	41.00	39.90	12.84	15.28	13.57	61.91	63.01	67.00	36.03	34.65	31.61	2.06	2.35	1.39	.00	.00	.00	51591	72208	80593	84584	62109	78536	76459	111107	61649	66848	65128
DM36	3	36	35.724	38.02	40.092	19.80	19.23	19.66	59.05	59.68	16.00	15.82	41.23	42.00	.14	.06	28.00	27.40	25.60	24.00	33.30	33.20	14.68	14.06	13.62	63.89	62.54	63.42	33.38	34.08	29.88	2.71	2.79	5.65	.02	.59	1.05	12051	21551	29824	31100	25055	37290	23359	60569	19762	16579	36621
DM38	3	54	38.86	34.94	32.756	25.50	25.56	25.49	68.82	67.36	23.14	21.45	43.32	43.55	.25	.25	34.80	33.00	36.40	34.40	38.40	37.00	14.25	14.43	14.13	49.42	54.48	58.98	42.82	33.25	33.77	7.77	11.79	7.08	.00	.49	.18	50327	78786	80540	77086	79771	79438	50801	13205	36180	54545	58300
DM39	3	35	43.976	43.64	39.16	22.40	22.37	22.89	75.18	77.77	18.55	19.00	53.50	55.64	.45	.45	25.70	25.40	29.30	28.20	28.10	28.60	12.27	14.31	12.40	52.42	54.37	61.53	38.73	37.94	33.25	8.64	7.45	5.22	.22	.23	.00	65477	30616	31475	28355	38621	36741	38294	38158	31738	30041	31990
DM42	3	46	26.484	27.548	29.62	22.60	22.12	22.15	54.50	53.00	20.23	19.68	32.27	31.41	.31	.39	38.50	38.50	38.70	39.50	44.50	43.70	10.86	10.97	10.97	46.69	53.40	57.09	46.99	42.28	41.24	6.19	4.31	1.67	.13	.00	.00	35925	28417	24035	25292	27048	33165	29832	24013	15353	22065	28854
DM52	3	40	26.26	30.908	31.58	31.30	30.72	31.31	82.05	81.45	35.68	36.23	43.55	42.41	1.24	1.40	45.00	46.10	51.00	52.90	46.40	46.90	13.85	12.80	13.42	64.49	73.10	58.32	33.30	25.08	39.47	2.20	1.82	2.21	.00	.00	.00	38441	57822	71574	66429	49034	49062	55460	60264	53247	58434	41685
DM60	3	60	24.58	23.516	23.908	33.10	33.59	33.09	86.00	84.91	42.36	40.73	41.23	41.82	1.86	1.82	50.70	49.30	59.30	58.20	52.90	50.50	14.41	11.53	12.79	69.96	78.50	59.62	28.49	18.73	38.17	1.55	2.77	2.17	.00	.00	.04	21863	9938	15370	8753	13920	16542	14040	14668	10090	4824	13400
DM67	3	38	24.58	27.94	27.94	24.70	24.75	24.53	63.23	62.77	26.27	25.50	34.82	35.09	.51	.42	43.00	42.10	47.00	46.50	47.10	46.30	11.30	13.49	14.37	76.30	66.23	78.69	21.12	29.55	19.53	2.58	4.20	1.79	.00	.02	.00	38595	25794	19969	11022	26226	20730	21201	20164	14635	7324	32731
DM71	3	30	44.2	44.2	44.2	26.40	23.73	23.57	80.36	78.95	20.32	19.77	56.68	55.91	.57	.50	26.40	26.10	28.00	26.50	28.40	30.10	13.27	13.50	13.05	75.10	73.23	70.88	21.90	22.55	25.70	2.90	4.20	3.30	.01	.01	.12	35145	37037	16445	34234	12846	27532	22550	25563	21617	23186	33114
DM72	3	45	31.58	31.3	31.58	22.50	22.32	22.82	69.09	68.41	25.77	25.32	40.82	40.64	.33	.24	38.70	38.40	41.40	39.20	44.60	44.90	12.61	11.78	11.61	67.28	68.42	67.16	31.87	30.40	31.52	.86	1.19	1.32	.00	.00	.00	27925	15612	16975	17486	13343	14365	12017	14603	11031	15931	22744
DM75	3	28	22.06	26.092	24.244	23.70	23.28	22.47	58.68	55.68	22.27	19.41	34.36	34.27	.62	.42	39.30	36.10	45.50	39.10	41.20	37.90	13.25	13.45	13.05	75.50	72.26	70.88	22.10	24.30	23.70	2.10	3.20	3.30	.30	.24	.16	19893	23963	17619	15771	14047	19115	11327	12157	5405		22732
DM76	3	55	18.028	18.308	21.22	31.70	31.28	31.34	96.95	95.36	49.95	48.23	44.27	44.45	3.95	3.67	53.00	52.00	64.50	64.20	45.80	44.90	13.24	13.50	13.00	70.78	71.26	70.88	27.02	25.30	25.70	2.00	3.00	3.30	.02	.44	.02	36467	9229	9498	12475	8139	5869	11101	6220	2748	9165	38778
DM82	3	56	20.66	23.908	24.132	33.50	33.22	33.08	84.55	83.45	35.50	34.50	46.55	46.50	2.77	2.60	43.30	42.60	53.60	53.10	41.60	41.50	13.27	13.48	13.10	71.02	74.23	74.88	27.30	21.55	21.70	1.65	4.20	3.30	.03	.01	.16	45652	12385	8850	10149	8804	15508	5721	14859	1042	35180	51410
DM84	3	35	31.188	33.932	28.612	20.60	24.93	25.60	75.32	76.27	25.82	27.00	46.82	46.59	.10	.14	35.60	36.70	34.10	37.10	43.30	45.10	14.35	12.87	11.90	70.89	66.48	72.77	26.62	30.36	25.31	2.50	3.13	1.61	.00	.04	.32	23987	22958	36398	27142	17064	19525	19527	21740	15043	22604	24025
DM85	3	31	34.38	33.82	31.916	23.00	23.02	23.17	58.00	58.68	8.41	6.86	46.68	48.95	.02	.03	15.20	12.30	6.20	5.90	19.50	15.40	12.46	12.44	11.27	62.25	66.95	59.08	35.14	27.55	36.60	2.54	5.47	3.40	.07	.02	.92	42925	2389	21520	19752	28244	25346	39487	117	40870	27787	47062
